# Supplementary material for: Epigenetic analysis in a murine genetic model of Gulf War illness
Source: Front Toxicol. 2023 Jun 14;5:1162749. doi: 10.3389/ftox.2023.1162749 (PMC10300436; doi:10.3389/ftox.2023.1162749)
Supplement: Supplementary file 2 [file DataSheet1.xlsx]

## Sheet: Sheet2
Data S1: CpG regions associated with CORT+DFP treatment and/or treatment-by-strain interaction, and associated differential gene expression
Significance treshold for differential methylation at p ≤ 0.0001
Statistics for CpG regions associated with treatment and/or treatment-by-strain interaction (TxS); p ≤ 0.0001																															Differential gene expression from BXD RNA-seq
Index (sorted by TxS p)	BinID	treatment.estimate.DNAm	treatment.stEr.DNAm	treatment.tval.DNAm	treatment.p.DNAm	TxS.estimate.DNAm	TxS.stEr.DNAm	TxS.tval.DNAm	TxS.p.DNAm	Effect	Chr	Start	End	Strand	Peak Score	Focus Ratio/Region Size	Annotation	Detailed Annotation	Distance to TSS	Nearest PromoterID	Entrez ID	Nearest Unigene	Nearest Refseq	Nearest Ensembl	Gene Name	Gene Alias	Gene Description	Gene Type	CpG%	GC%	Gene Name	EnsembleID	treatment.estimate.RNAseq	treatment.stEr.RNAseq	treatment.tval.RNAseq	treatment.p.RNAseq
1	chr3_147290401	-0.308186	0.0966018	-3.19027	0.00535857	0.84847	0.129651	6.54429	5e-06	TxS	3	147290401	147290550	+	0		Intergenic	Intergenic	438108	NM_001302958	70892	Mm.187793	NM_027594	ENSMUSG00000036745	Ttll7	1110049N09Rik|4921517B04Rik|C630030B20|mTTLL7	tubulin tyrosine ligase-like family, member 7	protein-coding	0.04698	0.52	Ttll7	ENSMUSG00000036745	-0.276996	0.0959513	-2.88683	0.00422766
2	chr13_4075651	0.417812	0.0596047	7.00971	2.1e-06	-0.493249	0.0799962	-6.16591	1.03599e-05	Treatment; TxS interaction	13	4075651	4075800	+	0		intron (NM_134072, intron 3 of 8)	L1Md_Gf|LINE|L1	16134	NM_134072	105387	Mm.26838	NM_134072	ENSMUSG00000033715	Akr1c14	9030611N15Rik|AW557061	aldo-keto reductase family 1, member C14	protein-coding	0.04698	0.66	Akr1c14	ENSMUSG00000033715	-0.152451	0.0304434	-5.00767	1.03e-06
3	chr17_34921351	0.656986	0.135852	4.83606	0.000154632	-1.11893	0.182328	-6.13693	1.09623e-05	TxS	17	34921351	34921500	+	0		intron (NM_023557, intron 9 of 20)	intron (NM_023557, intron 9 of 20)	6959	NM_023557	70129	Mm.183126	NM_023557	ENSMUSG00000007034	Slc44a4	2210409B01Rik|NG22|mTPPT1	solute carrier family 44, member 4	protein-coding	0.020134	0.506667	Slc44a4	ENSMUSG00000007034	0.0162495	0.023757	0.683987	0.494609
4	chrX_142631701	0.27674	0.0947944	2.91937	0.00956165	-0.751074	0.127225	-5.90352	1.73528e-05	TxS	20	142631701	142631850	+	0		Intergenic	Intergenic	-48572	NM_001358725	209497	Mm.249648	NM_177592	ENSMUSG00000047045	Tmem164	AI316850|AI852450|AW547186|F730011B02	transmembrane protein 164	protein-coding	0.026846	0.486667	Tmem164	ENSMUSG00000047045	0.0158987	0.0346841	0.458386	0.647068
5	chr14_105681901	-0.741466	0.13109	-5.65616	2.84541e-05	1.03742	0.175937	5.89655	1.75946e-05	Treatment; TxS interaction	14	105681901	105682050	+	0		Intergenic	Intergenic	-58205	NR_105814	102465207		NR_105814	ENSMUSG00000098780	Mir6390	Gm27562|mmu-mir-6390	microRNA 6390	ncRNA	0.040268	0.566667	Mir6390	ENSMUSG00000098780	-0.0835868	0.125945	-0.663677	0.507501
6	chr6_58230001	-0.411016	0.109391	-3.7573	0.00156985	0.864309	0.146815	5.88704	1.79296e-05	TxS	6	58230001	58230150	+	0		Intergenic	L1Md_F2|LINE|L1	-14058	NM_134436	171206	Mm.389781	NM_134436	ENSMUSG00000071428	Vmn1r27	V1rc33	vomeronasal 1 receptor 27	protein-coding	0.040268	0.56
7	chr13_33437701	-0.48912	0.0976033	-5.01131	0.000107016	0.750564	0.130995	5.72974	2.45418e-05	Treatment; TxS interaction	13	33437701	33437850	+	0		Intergenic	IAPLTR1a_Mm|LTR|ERVK	-47015	NM_011455	93806	Mm.202781	NM_011455	ENSMUSG00000057726	Serpinb9g	1600002F03Rik|AW545779|NK21B	serine (or cysteine) peptidase inhibitor, clade B, member 9g	protein-coding	0.060403	0.566667	Serpinb9g	ENSMUSG00000057726	7.14e-05	0.000473221	0.150916	0.880162
8	chr4_43416151	0.476689	0.100835	4.72743	0.000194556	-0.764104	0.135332	-5.64616	2.90339e-05	TxS	4	43416151	43416300	+	0		exon (NM_199057, exon 2 of 12)	exon (NM_199057, exon 2 of 12)	9723	NM_199057	100213	Mm.235730	NM_199057	ENSMUSG00000035969	Rusc2	AI840675|mKIAA0375	RUN and SH3 domain containing 2	protein-coding	0.067114	0.62	Rusc2	ENSMUSG00000035969	0.151549	0.0595362	2.54549	0.0115066
9	chr10_82395301	0.194472	0.125969	1.54381	0.141046	-0.952303	0.169065	-5.63276	2.9829e-05	TxS	10	82395301	82395450	+	0		Intergenic	L1Md_T|LINE|L1	97243	NM_001255990	432480	Mm.280394	NM_001255990	ENSMUSG00000094186	Gm1553	Lcrn	predicted gene 1553	protein-coding	0.073826	0.68	Gm1553	ENSMUSG00000094186	0.027993	0.0333792	0.838634	0.402467
10	chr16_22980451	-0.607965	0.104466	-5.81975	2.04985e-05	0.780528	0.140205	5.56705	3.40681e-05	Treatment; TxS interaction	16	22980451	22980600	+	0		Intergenic	IAPEz-int|LTR|ERVK	29453	NM_053176	94175	Mm.358794	NM_053176	ENSMUSG00000022877	Hrg	AI265597|AW413091|D16jh2|D18020|Hprg|Hrgp	histidine-rich glycoprotein	protein-coding	0.053691	0.493333	Hrg	ENSMUSG00000022877	0.0137828	0.0143122	0.963008	0.336463
11	chr18_90345901	-0.273301	0.11065	-2.46995	0.0244009	0.822411	0.148505	5.53793	3.61411e-05	TxS	18	90345901	90346050	+	0		Intergenic	L1Md_F2|LINE|L1	-164179	NM_198295	67988	Mm.268041	NM_198295	ENSMUSG00000024614	Tmx3	6430411B10Rik|A730024F05Rik|AV259382|Txndc10|mKIAA1830	thioredoxin-related transmembrane protein 3	protein-coding	0.053691	0.62	Tmx3	ENSMUSG00000024614	0.110977	0.0773146	1.4354	0.152409
12	chr15_96943051	-0.644409	0.136554	-4.71908	0.00019803	1.01308	0.183271	5.52775	3.68958e-05	TxS	15	96943051	96943200	+	0		Intergenic	IMPB_01|Satellite|Satellite	77234	NM_001358060	69354	Mm.250980	NM_027052	ENSMUSG00000022464	Slc38a4	1110012E16Rik|1700012A18Rik|Ata3|mATA3|mNAT3	solute carrier family 38, member 4	protein-coding	0.020134	0.4	Slc38a4	ENSMUSG00000022464	0.0334863	0.024019	1.39416	0.164493
13	chr12_108404851	0.381254	0.106878	3.56719	0.0023719	-0.791536	0.143442	-5.51815	3.76227e-05	TxS	12	108404851	108405000	+	0		intron (NM_001286346, intron 1 of 21)	(CA)n|Simple_repeat|Simple_repeat	-5708	NM_001043336	68519	Mm.236645	NM_001043335	ENSMUSG00000058070	Eml1	1110008N23Rik|A930030P13Rik|AA171013|AI847476|AI853955|ELP79|EMAP|EMAPL|heco	echinoderm microtubule associated protein like 1	protein-coding	0.040268	0.453333	Eml1	ENSMUSG00000058070	-0.0944894	0.0595777	-1.58599	0.113991
14	chr5_22701001	-0.0473697	0.0848487	-0.558284	0.583929	0.614702	0.113877	5.39797	4.8075e-05	TxS	5	22701001	22701150	+	0		Intergenic	L1Md_F2|LINE|L1	-45118	NM_001081231	269629	Mm.371712	NM_029990	ENSMUSG00000106379	Lhfpl3	A930031L14Rik	lipoma HMGIC fusion partner-like 3	protein-coding	0.080537	0.666667	Lhfpl3	ENSMUSG00000106379	-0.248467	0.124649	-1.99333	0.0472992
15	chr4_95981851	0.442361	0.104534	4.23173	0.000561825	-0.753095	0.140297	-5.36787	5.11333e-05	TxS	4	95981851	95982000	+	0		intron (NM_030014, intron 2 of 21)	L1Md_F3|LINE|L1	-14270	NR_045776	319247	Mm.473527	NM_175680	ENSMUSG00000044125	9530080O11Rik	-	RIKEN cDNA 9530080O11 gene	ncRNA	0.033557	0.506667	9530080O11Rik	ENSMUSG00000044125	0.0651958	0.0516207	1.26298	0.20776
16	chr8_45040951	0.374366	0.104859	3.5702	0.0023565	-0.747671	0.140732	-5.31273	5.7265e-05	TxS	8	45040951	45041100	+	0		intron (NM_001081286, intron 21 of 25)	intron (NM_001081286, intron 21 of 25)	24393	NR_033588	434310	Mm.334512	NR_033588	ENSMUSG00000066158	AY512931	-	cDNA sequence AY512931	ncRNA	0.033557	0.533333	AY512931	ENSMUSG00000066158	-0.00512598	0.00466302	-1.09928	0.272689
17	chr11_69514801	0.64623	0.133292	4.84822	0.000150717	-0.945808	0.178893	-5.287	6.03801e-05	TxS	11	69514801	69514950	+	0		exon (NM_001081330, exon 12 of 86)	exon (NM_001081330, exon 12 of 86)	34233	NM_001081330	327954	Mm.247478	NM_177617	ENSMUSG00000005237	Dnah2	2900022L05Rik|4930564A01|D130094J20|D330014H01Rik|Dnahc2|Dnhd3	dynein, axonemal, heavy chain 2	protein-coding	0.020134	0.54	Dnah2	ENSMUSG00000005237	0.0250493	0.0399475	0.627054	0.531189
18	chr4_128767351	0.294036	0.0849212	3.46246	0.00297664	-0.601848	0.113974	-5.28058	6.11839e-05	TxS	4	128767351	128767500	+	0		exon (NM_001009819, exon 5 of 5)	exon (NM_001009819, exon 5 of 5)	8167	NM_001009819	215493	Mm.300900	NM_001009819	ENSMUSG00000028794	A3galt2	Gm433|iGb3|iGb3S	alpha 1,3-galactosyltransferase 2 (isoglobotriaosylceramide synthase)	protein-coding	0.09396	0.613333	A3galt2	ENSMUSG00000028794	-0.0290464	0.0336233	-0.863876	0.388474
19	chr17_25491901	0.391551	0.101454	3.85938	0.00125782	-0.718568	0.136163	-5.27725	6.16054e-05	TxS	17	25491901	25492050	+	0		exon (NM_011425, exon 3 of 3)	exon (NM_011425, exon 3 of 3)	5313	NM_011425	20609	Mm.353282	NM_011425	ENSMUSG00000050824	Sstr5	Smstr5|sst5	somatostatin receptor 5	protein-coding	0.04698	0.54	Sstr5	ENSMUSG00000050824	0.14705	0.0725254	2.02756	0.0436533
20	chr5_114368101	0.313329	0.0806666	3.88425	0.00119174	-0.569296	0.108264	-5.25842	6.4045e-05	TxS	5	114368101	114368250	+	0		intron (NM_001159941, intron 5 of 6)	intron (NM_001159941, intron 5 of 6)	12330	NM_026145	330171	Mm.238285	NM_026145	ENSMUSG00000001098	Kctd10	AW536343|C87062|mBACURD3	potassium channel tetramerisation domain containing 10	protein-coding	0.033557	0.493333	Kctd10	ENSMUSG00000001098	0.104757	0.0360678	2.90444	0.00400429
21	chr1_169092001	-0.199809	0.0697522	-2.86455	0.0107389	0.480278	0.0936152	5.13034	8.34992e-05	TxS	1	169092001	169092150	+	0		Intergenic	IAPEY2_LTR|LTR|ERVK	-72986	NR_105772	102466632		NR_105772	ENSMUSG00000098829	Mir6354	Gm27282|mmu-mir-6354	microRNA 6354	ncRNA	0.040268	0.52
22	chr6_118168351	0.609314	0.102504	5.9443	1.60065e-05	-0.705064	0.137572	-5.12506	8.44216e-05	Treatment; TxS interaction	6	118168351	118168500	+	0		intron (NM_001080780, intron 13 of 18)	intron (NM_001080780, intron 13 of 18)	-29285	NM_030165	78752	Mm.300317	NM_030165	ENSMUSG00000042042	Csgalnact2	4632415D10Rik|Galnact2	chondroitin sulfate N-acetylgalactosaminyltransferase 2	protein-coding	0.033557	0.566667	Csgalnact2	ENSMUSG00000042042	0.0942015	0.0653227	1.44209	0.150513
23	chr2_69214351	-0.52249	0.119951	-4.35586	0.000430077	0.818435	0.160988	5.08383	9.19832e-05	TxS	2	69214351	69214500	+	0		intron (NM_001289856, intron 1 of 4)	RMER13B|LTR|ERVK	3352	NM_001289856	14378	Mm.140768	NM_021331	ENSMUSG00000005232	G6pc2	G6pc-rs|IGRP	glucose-6-phosphatase, catalytic, 2	protein-coding	0.04698	0.6	G6pc2	ENSMUSG00000005232	0.0170203	0.0179111	0.950263	0.342886
24	chr19_5864851	0.478397	0.135721	3.52485	0.00260011	-0.924567	0.182153	-5.07577	9.35423e-05	TxS	19	5864851	5865000	+	0		intron (NM_026169, intron 7 of 10)	intron (NM_026169, intron 7 of 10)	10283	NM_026169	67457	Mm.202092	NM_026169	ENSMUSG00000024816	Frmd8	1200004M23Rik|2310035N23Rik|4931429L16Rik|AU018809	FERM domain containing 8	protein-coding	0.020134	0.606667	Frmd8	ENSMUSG00000024816	-0.0693	0.0362126	-1.9137	0.0567869
25	chr6_60190801	-0.369484	0.102579	-3.60193	0.00219965	0.692579	0.137673	5.03061	0.000102785	TxS	6	60190801	60190950	+	0		Intergenic	L1Md_A|LINE|L1	112856	NR_152156	434019	Mm.445137	NR_152156	ENSMUSG00000073045	Gm5570	EG434019	predicted gene 5570	ncRNA	0.04698	0.613333	Gm5570	ENSMUSG00000073045	-0.0210375	0.00957802	-2.19644	0.0289683
26	chr1_85012801	-0.146503	0.0649474	-2.25572	0.037555	0.438495	0.0871668	5.03053	0.000102803	TxS	1	85012801	85012950	+	0		Intergenic	RLTR31B2|LTR|ERVK	-77792	NM_027921	71781	Mm.158754	NM_027921	ENSMUSG00000026220	Slc16a14	1110004H10Rik	solute carrier family 16 (monocarboxylic acid transporters), member 14	protein-coding	0.006711	0.366667	Slc16a14	ENSMUSG00000026220	-0.0219333	0.0578415	-0.379196	0.70486
27	chr5_64896301	-0.367255	0.0733365	-5.00781	0.000107802	0.492969	0.0984258	5.00854	0.000107639	Treatment; TxS interaction	5	64896301	64896450	+	0		Intergenic	IAPLTR2_Mm|LTR|ERVK	36324	NM_030682	21897	Mm.273024	NM_030682	ENSMUSG00000044827	Tlr1	-	toll-like receptor 1	protein-coding	0.080537	0.6	Tlr1	ENSMUSG00000044827	0.0403059	0.0183335	2.19848	0.0288206
28	chr4_24269701	-0.343076	0.104096	-3.29577	0.00426887	0.699517	0.139708	5.00699	0.000107987	TxS	4	24269701	24269850	+	0		Intergenic	L1Md_F|LINE|L1	-226676	NM_199467	212377	Mm.120919	NM_199467	ENSMUSG00000045751	Mms22l	F730047E07Rik|Gm134	MMS22-like, DNA repair protein	protein-coding	0.040268	0.646667	Mms22l	ENSMUSG00000045751	-0.0277198	0.0316546	-0.875695	0.382026
29	chr3_131298601	0.138843	0.0586708	2.36647	0.0300959	-0.394074	0.0787428	-5.00457	0.000108536	TxS	3	131298601	131298750	+	0		intron (NM_027816, intron 1 of 4)	intron (NM_027816, intron 1 of 4)	4552	NM_027816	71519	Mm.473179	NM_027816	ENSMUSG00000027983	Cyp2u1	8430436A10Rik	cytochrome P450, family 2, subfamily u, polypeptide 1	protein-coding	0.040268	0.56	Cyp2u1	ENSMUSG00000027983	-0.00614457	0.0399078	-0.153969	0.877757
30	chr19_47952301	-0.478183	0.138406	-3.45492	0.00302565	0.929198	0.185757	5.00223	0.000109069	TxS	19	47952301	47952450	+	0		intron (NM_001163267, intron 5 of 17)	intron (NM_001163267, intron 5 of 17)	14663	NM_001163267	381229	Mm.300553	NM_001163267	ENSMUSG00000046585	Cfap58	Ccdc147|Gm969	cilia and flagella associated protein 58	protein-coding	0.033557	0.5	Cfap58	ENSMUSG00000046585	0.00615064	0.0135585	0.453638	0.650478
31	chr11_94166701	0.503496	0.124428	4.04649	0.000838394	-0.834057	0.166996	-4.99447	0.000110854	TxS	11	94166701	94166850	+	0		Intergenic	Intergenic	-44679	NM_009427	22057	Mm.259673	NM_009427	ENSMUSG00000037573	Tob1	Tob|Trob	transducer of ErbB-2.1	protein-coding	0.020134	0.473333	Tob1	ENSMUSG00000037573	0.0586506	0.0526959	1.113	0.266764
32	chr2_101112151	-0.637297	0.144606	-4.40714	0.000385235	0.965138	0.194077	4.97297	0.00011596	TxS	2	101112151	101112300	+	0		Intergenic	Intergenic	-512523	NM_009020	19374	Mm.4988	NM_009020	ENSMUSG00000032864	Rag2	Rag-2	recombination activating gene 2	protein-coding	0.033557	0.466667	Rag2	ENSMUSG00000032864	-0.0129699	0.0452097	-0.286883	0.774436
33	chr11_58962151	0.816554	0.168076	4.85825	0.000147564	-1.11745	0.225576	-4.95376	0.000120724	Treatment; TxS interaction	11	58962151	58962300	+	0		TTS (NM_001318003)	TTS (NM_001318003)	514	NM_001318003	382523		NM_001318003		Gm12260	H3t	predicted gene 12260	protein-coding	0.067114	0.58	Gm12260	ENSMUSG00000080152	0.0212439	0.0772311	0.27507	0.783487
34	chr2_166189801	0.521534	0.115268	4.52452	0.000299625	-0.764023	0.154703	-4.93865	0.000124612	TxS	2	166189801	166189950	+	0		Intergenic	Intergenic	-34192	NM_001252579	72043	Mm.1011	NM_028072	ENSMUSG00000006800	Sulf2	2010004N24Rik|AU020235|MSulf-2|mKIAA1247	sulfatase 2	protein-coding	0.040268	0.52	Sulf2	ENSMUSG00000006800	0.108386	0.0399261	2.71468	0.00709063
35	chr6_90231901	-0.455723	0.106374	-4.28417	0.000501793	0.699825	0.142766	4.90192	0.000134607	TxS	6	90231901	90232050	+	0		Intergenic	RLTR1D|LTR|ERV1	-7537	NM_053226	113853	Mm.434332	NM_053226	ENSMUSG00000057697	Vmn1r53	V1rb3|VN5	vomeronasal 1 receptor 53	protein-coding	0.040268	0.546667	Vmn1r53	ENSMUSG00000057697	0.009527	0.00752704	1.2657	0.206784
36	chr12_100967701	0.595979	0.129084	4.617	0.000245991	-0.847379	0.173245	-4.89123	0.000137668	TxS	12	100967701	100967850	+	0		intron (NM_026681, intron 8 of 29)	intron (NM_026681, intron 8 of 29)	53993	NR_035421	100316805		NR_035421	ENSMUSG00000080575	Mir1190	Mirn1190|mmu-mir-1190	microRNA 1190	ncRNA	0.04698	0.593333	Mir1190	ENSMUSG00000080575	-0.0612943	0.0579591	-1.05755	0.291272
37	chr12_109592101	0.399748	0.116124	3.44241	0.00310878	-0.760318	0.155852	-4.87846	0.000141416	TxS	12	109592101	109592250	+	0		promoter-TSS (NR_029542)	promoter-TSS (NR_029542)	460	NR_029952	723937		NR_029952	ENSMUSG00000070072	Mir433	Mirn433|mir-433|mmu-mir-433	microRNA 433	ncRNA	0.033557	0.526667	Mir433	ENSMUSG00000070072	0.0295186	0.0789644	0.373821	0.70885
38	chrX_39934201	-0.4329	0.152218	-2.84394	0.011217	0.995806	0.204294	4.87437	0.000142638	TxS	20	39934201	39934350	+	0		Intergenic	L1Md_A|LINE|L1	-70671	NM_001191032	100504400	Mm.373409	NM_001191032	ENSMUSG00000095240	Cypt14	-	cysteine-rich perinuclear theca 14	protein-coding	0.040268	0.613333
39	chr2_168623701	0.220827	0.106389	2.07566	0.0534132	-0.694967	0.142786	-4.8672	0.000144809	TxS	2	168623701	168623850	+	0		Intergenic	Intergenic	16984	NR_105971	102466784		NR_105971	ENSMUSG00000105496	Mir7004	mmu-mir-7004	microRNA 7004	ncRNA	0.026846	0.52	Mir7004	ENSMUSG00000105496	-0.000798333	0.069348	-0.011512	0.990824
40	chr4_156155401	0.368106	0.0741359	4.96529	0.00011784	-0.479835	0.0994987	-4.82252	0.00015911	Treatment	4	156155401	156155550	+	0		Intergenic	RMER13B|LTR|ERVK	27987	NM_001220499	100045778		NM_001220499	ENSMUSG00000110404	Rnf223	9930005F22Rik	ring finger 223	protein-coding	0.026846	0.573333	Rnf223	ENSMUSG00000110404	0.131688	0.0429844	3.06362	0.00242318
41	chr4_45307651	-0.440467	0.0705289	-6.2452	8.88e-06	0.455589	0.0946577	4.81302	0.00016234	Treatment	4	45307651	45307800	+	0		intron (NM_027266, intron 5 of 8)	intron (NM_027266, intron 5 of 8)	10557	NM_027266	69934	Mm.46761	NM_027266	ENSMUSG00000035601	Trmt10b	2610042J10Rik|Rg9mtd3|Rnmtd3	tRNA methyltransferase 10B	protein-coding	0.033557	0.553333	Trmt10b	ENSMUSG00000035601	0.139648	0.0635593	2.19713	0.028918
42	chr6_115797601	0.585977	0.108083	5.42156	4.58e-05	-0.687539	0.145059	-4.73971	0.00018956	Treatment	6	115797601	115797750	+	0		intron (NM_025958, intron 11 of 14)	intron (NM_025958, intron 11 of 14)	10428	NR_028546	100217451	Mm.484708	NR_028546	ENSMUSG00000064563	Snora7a	MBI-141	small nucleolar RNA, H/ACA box 7A	snoRNA	0.020134	0.553333	Snora7a	ENSMUSG00000064563	0.0430565	0.0680504	0.632715	0.527491
43	chr7_11104351	-0.531959	0.0989615	-5.37541	5.03e-05	0.624682	0.132817	4.70331	0.00020476	Treatment	7	11104351	11104500	+	0		Intergenic	RLTR10C|LTR|ERVK	61723	NM_001100186	545913	Mm.380086	NM_001100186	ENSMUSG00000090714	Zscan4d	EG545913	zinc finger and SCAN domain containing 4D	protein-coding	0.053691	0.546667
44	chr8_116623801	0.456798	0.0908293	5.02919	0.00010309	-0.564217	0.121903	-4.6284	0.00024009	Treatment	8	116623801	116623950	+	0		exon (NM_029441, exon 2 of 7)	exon (NM_029441, exon 2 of 7)	109116	NM_029441	75796	Mm.159575	NM_029441	ENSMUSG00000031758	Cdyl2	1700029M19Rik|4930453I21Rik|Gm20194	chromodomain protein, Y chromosome-like 2	protein-coding	0.073826	0.613333	Cdyl2	ENSMUSG00000031758	0.0338332	0.0952137	0.35534	0.722631
45	chr10_6081901	-0.518339	0.0940603	-5.51071	3.8196e-05	0.575928	0.12624	4.56219	0.00027647	Treatment	10	6081901	6082050	+	0		Intergenic	RLTR6-int|LTR|ERV1	-159575	NM_001161822	56533	Mm.44606	NM_019958	ENSMUSG00000019775	Rgs17	6430507P11Rik|Rgsz2	regulator of G-protein signaling 17	protein-coding	0.006711	0.453333	Rgs17	ENSMUSG00000019775	0.0401966	0.101718	0.395177	0.693046
46	chr3_23509801	0.496255	0.0989622	5.0146	0.00010628	-0.603097	0.132818	-4.54077	0.00028941	Treatment	3	23509801	23509950	+	0		Intergenic	L1Md_F2|LINE|L1	1258505	NR_004439	19784		NR_004439		Rprl2	RPRH3|Rmrp3	ribonuclease P RNA-like 2	ncRNA	0.04698	0.613333	Rprl2	ENSMUSG00000087775	-0.00365722	0.00265095	-1.37959	0.168931
47	chr7_32134051	0.540273	0.0897206	6.02172	1.37e-05	-0.545967	0.120415	-4.53404	0.0002936	Treatment	7	32134051	32134200	+	0		Intergenic	L1Md_A|LINE|L1	77017	NM_001310657	100043842		NM_001310657	ENSMUSG00000099729	Scgb2b11	Abpbg11|Gm4687	secretoglobin, family 2B, member 11	protein-coding	0.026846	0.533333
48	chr7_106314301	-0.552832	0.112762	-4.90265	0.0001344	0.654661	0.151339	4.32579	0.0004588	Treatment	7	106314301	106314450	+	0		Intergenic	IAPLTR1_Mm|LTR|ERVK	10153	NR_030720	668128	Mm.484022	NR_030720		Gm8989	EG668128|Gm21911	very large inducible GTPase 1 pseudogene	pseudo	0.04698	0.5
49	chr1_93845101	-0.469694	0.0859957	-5.46183	4.22e-05	0.497865	0.115416	4.31366	0.00047093	Treatment	1	93845101	93845250	+	0		intron (NM_001310767, intron 8 of 9)	L1Md_T|LINE|L1	-16169	NM_199366	381334	Mm.482878	NM_199366	ENSMUSG00000094651	Gal3st2	GP3ST|Gm988	galactose-3-O-sulfotransferase 2	protein-coding	0.04698	0.613333	Gal3st2	ENSMUSG00000094651	0.0212274	0.00916517	2.3161	0.0213528
50	chr8_119625601	0.566067	0.114448	4.94608	0.00012268	-0.661508	0.153601	-4.30665	0.00047808	Treatment	8	119625601	119625750	+	0		exon (NM_025734, exon 3 of 3)	exon (NM_025734, exon 3 of 3)	10005	NM_025734	66733	Mm.358699	NM_025734	ENSMUSG00000045246	Kcng4	4921535I01Rik|AW049024|KV6.3|KV6.4	potassium voltage-gated channel, subfamily G, member 4	protein-coding	0.04698	0.566667	Kcng4	ENSMUSG00000045246	-0.0573998	0.0837717	-0.685193	0.493849
51	chr5_120241351	0.630835	0.125999	5.00666	0.00010806	-0.723585	0.169105	-4.27891	0.0005075	Treatment	5	120241351	120241500	+	0		Intergenic	RMER17B2|LTR|ERVK	-102162	NR_045793	100503427	Mm.446834	NR_045793	ENSMUSG00000097368	Gm10390	-	predicted gene 10390	ncRNA	0.033557	0.586667	Gm10390	ENSMUSG00000097368	0.0893854	0.0272581	3.27922	0.00118709
52	chr4_41055001	0.604085	0.0917542	6.58373	4.64e-06	-0.51667	0.123144	-4.19564	0.00060731	Treatment	4	41055001	41055150	+	0		Intergenic	Intergenic	-6939	NM_007473	11832	Mm.8728	NM_007473	ENSMUSG00000028427	Aqp7	AQP7L|AQPap	aquaporin 7	protein-coding	0.026846	0.553333	Aqp7	ENSMUSG00000028427	0.00404163	0.0100099	0.403765	0.686727
53	chr2_125597701	-0.559761	0.0992764	-5.63841	2.95e-05	0.548927	0.13324	4.11983	0.00071537	Treatment	2	125597701	125597850	+	0		intron (NM_001081091, intron 12 of 27)	intron (NM_001081091, intron 12 of 27)	27338	NM_001081091	99100	Mm.330545	NM_001081091	ENSMUSG00000068394	Cep152	AI851464|mKIAA0912	centrosomal protein 152	protein-coding	0.033557	0.546667	Cep152	ENSMUSG00000068394	-0.0435933	0.0488689	-0.892046	0.373216
54	chr2_36743401	-0.616174	0.115803	-5.32087	5.63e-05	0.64019	0.155421	4.11907	0.00071655	Treatment	2	36743401	36743550	+	0		Intergenic	IAPEY5_LTR|LTR|ERVK	9152	NM_146943	258945	Mm.377764	NM_146943	ENSMUSG00000111863	Olfr347	MOR136-9	olfactory receptor 347	protein-coding	0.040268	0.52
55	chr12_88093501	-0.415774	0.077827	-5.34228	5.39e-05	0.422028	0.104453	4.04038	0.00084956	Treatment	12	88093501	88093650	+	0		Intergenic	RLTR6-int|LTR|ERV1	-56749	NR_148917	111043194		NR_148917		Gm46993	-	predicted gene 46993	pseudo	0.040268	0.506667
56	chr9_24725251	-0.670589	0.131905	-5.08389	9.2e-05	0.700059	0.177031	3.95445	0.00102343	Treatment	9	24725251	24725400	+	0		3' UTR (NM_194263, exon 8 of 8)	3' UTR (NM_194263, exon 8 of 8)	-29032	NM_001166207	320752	Mm.46158	NM_001166207	ENSMUSG00000085576	Dpy19l2	4932443J21Rik|Gm18376	dpy-19-like 2 (C. elegans)	protein-coding	0.033557	0.546667	Dpy19l2	ENSMUSG00000085576	0.00283185	0.0159638	0.177391	0.859343
57	chr5_35699851	0.410713	0.0820851	5.00351	0.00010878	-0.434606	0.110167	-3.94496	0.00104468	Treatment	5	35699851	35700000	+	0		intron (NM_001359895, intron 16 of 17)	intron (NM_001359895, intron 16 of 17)	-20145	NM_001042615	78558	Mm.274255	NM_030127	ENSMUSG00000029096	Htra3	2210021K23Rik|9530081K03Rik|Prsp|Tasp	HtrA serine peptidase 3	protein-coding	0.026846	0.646667	Htra3	ENSMUSG00000029096	0.0657187	0.0355055	1.85095	0.0653426
58	chr4_112978501	0.300522	0.0571826	5.25548	6.4435e-05	-0.300077	0.0767455	-3.91003	0.00112692	Treatment	4	112978501	112978650	+	0		intron (NM_001103199, intron 25 of 48)	intron (NM_001103199, intron 25 of 48)	-203714	NM_177668	230613	Mm.122553	NM_177668	ENSMUSG00000048766	Skint10	A030001H23Rik|Gm570	selection and upkeep of intraepithelial T cells 10	protein-coding	0.026846	0.546667
59	chr4_57196501	0.435232	0.0797838	5.45515	4.28e-05	-0.41692	0.107079	-3.89358	0.00116786	Treatment	4	57196501	57196650	+	0		intron (NM_011207, intron 23 of 25)	intron (NM_011207, intron 23 of 25)	24504	NR_040669	329851	Mm.392470	NR_040669	ENSMUSG00000085967	Gm12530	D730003B17	predicted gene 12530	ncRNA	0.026846	0.62	Gm12530	ENSMUSG00000085967	-0.0534834	0.0164152	-3.25816	0.00127492
60	chr5_64896451	-0.404551	0.0827606	-4.88821	0.00013855	0.418662	0.111074	3.76922	0.00152974	Treatment	5	64896451	64896600	+	0		Intergenic	IAPLTR2_Mm|LTR|ERVK	36174	NM_030682	21897	Mm.273024	NM_030682	ENSMUSG00000044827	Tlr1	-	toll-like receptor 1	protein-coding	0.067114	0.533333	Tlr1	ENSMUSG00000044827	0.0403059	0.0183335	2.19848	0.0288206
61	chr1_48354901	0.641306	0.125404	5.11391	8.64e-05	-0.633234	0.168307	-3.76239	0.0015526	Treatment	1	48354901	48355050	+	0		Intergenic	IAPEz-int|LTR|ERVK	-887850	NR_105768	102466969		NR_105768	ENSMUSG00000098876	Mir6350	Gm27958|mmu-mir-6350	microRNA 6350	ncRNA	0.040268	0.533333	Mir6350	ENSMUSG00000098876	-0.0435375	0.0361426	-1.2046	0.229482
62	chr10_78020851	-0.471311	0.0859966	-5.48057	4.06e-05	0.433751	0.115417	3.75811	0.00156707	Treatment	10	78020851	78021000	+	0		Intergenic	IAPEz-int|LTR|ERVK	-11118	NM_008826	18641	Mm.269649	NM_008826	ENSMUSG00000020277	Pfkl	AA407869|ATP-PFK|PFK-B|PFK-L	phosphofructokinase, liver, B-type	protein-coding	0.026846	0.446667	Pfkl	ENSMUSG00000020277	0.064841	0.0471472	1.37529	0.170258
63	chr14_5208451	-0.48539	0.0845521	-5.74072	2.4e-05	0.426014	0.113478	3.75415	0.00158063	Treatment	14	5208451	5208600	+	0		Intergenic	IAPEY3_LTR|LTR|ERVK	44883	NM_001242941	666329	Mm.429277	NM_001242941		Gm3317	100041401	predicted gene 3317	protein-coding	0.060403	0.54	Gm3317	ENSMUSG00000095912	-0.000306414	0.00828619	-0.0369789	0.970531
64	chr11_100383001	0.630892	0.129984	4.85361	0.00014901	-0.649959	0.174453	-3.72569	0.00168136	Treatment	11	100383001	100383150	+	0		exon (NM_010593, exon 4 of 14)	exon (NM_010593, exon 4 of 14)	14715	NM_010593	16480	Mm.299774	NM_010593	ENSMUSG00000001552	Jup	Ctnng|D930025P04Rik|PG	junction plakoglobin	protein-coding	0.033557	0.573333	Jup	ENSMUSG00000001552	0.141674	0.0639334	2.21597	0.027584
65	chr11_100383151	0.676421	0.124809	5.41966	4.6e-05	-0.605134	0.167507	-3.61258	0.0021494	Treatment	11	100383151	100383300	+	0		exon (NM_010593, exon 4 of 14)	exon (NM_010593, exon 4 of 14)	14565	NM_010593	16480	Mm.299774	NM_010593	ENSMUSG00000001552	Jup	Ctnng|D930025P04Rik|PG	junction plakoglobin	protein-coding	0.040268	0.613333	Jup	ENSMUSG00000001552	0.141674	0.0639334	2.21597	0.027584
66	chr3_93929701	-0.616846	0.10207	-6.04334	1.32e-05	0.487512	0.13699	3.55874	0.0024158	Treatment	3	93929701	93929850	+	0		Intergenic	RLTR6C_Mm|LTR|ERV1	13768	NM_001163730	668359	Mm.80593	NM_001163730	ENSMUSG00000094328	Gm9125	EG668359	predicted gene 9125	protein-coding	0.053691	0.546667
67	chr3_51508951	0.697047	0.138813	5.02148	0.00010477	-0.551296	0.186303	-2.95914	0.00878689	Treatment	3	51508951	51509100	+	0		Intergenic	Intergenic	25059	NM_016858	19338	Mm.1664	NM_016858	ENSMUSG00000027739	Rab33b	-	RAB33B, member RAS oncogene family	protein-coding	0.026846	0.56	Rab33b	ENSMUSG00000027739	-0.0965365	0.0490141	-1.96956	0.0499793
68	chr3_138104701	-0.553113	0.0993886	-5.56516	3.42e-05	0.376806	0.133391	2.82483	0.0116784	Treatment	3	138104701	138104850	+	0		exon (NM_008642, exon 14 of 18)	exon (NM_008642, exon 14 of 18)	26878	NM_008642	17777	Mm.2941	NM_008642	ENSMUSG00000028158	Mttp	1810043K16Rik|MTP	microsomal triglyceride transfer protein	protein-coding	0.04698	0.54	Mttp	ENSMUSG00000028158	0.0440712	0.0575746	0.765462	0.44471
